# Supplementary material for: Combined Inhibition of FOSL-1 and YAP Using siRNA-Lipoplexes Reduces the Growth of Pancreatic Tumor
Source: Cancers (Basel). 2022 Jun 24;14(13):3102. doi: 10.3390/cancers14133102 (PMC9265026; doi:10.3390/cancers14133102)
Supplement: Supplementary file 1 [file cancers-14-03102-s001.zip]

Archive with 1 entries (1 files):
- cancers-1753204-supplementary.pdf
